# Supplementary material for: Monocyte infiltration is an independent positive prognostic biomarker in vulvar squamous cell carcinoma
Source: Cancer Immunol Immunother. 2024 Jul 2;73(9):166. doi: 10.1007/s00262-024-03755-w (PMC11219697; doi:10.1007/s00262-024-03755-w)
Supplement: Supplementary file 2 — Supplementary file2 (XLSX 44 KB) [file 262_2024_3755_MOESM2_ESM.xlsx]

## Sheet: Sup Table 1
Supplemental Table 1. Patient characteristics
	Healthy HPV- vulva	Early stage (FIGO I/II)	Late stage (FIGO III)
Patients (n)	27	65	12
Age (average, min-max)	-	67 (40-87)	73 (56-93)
Molecular subgroups	-
HPV-p53mut		22	9
HPV-p53wt		20	1
HPV+		23	2
Therapy (n)	-
Surgery		64	6
Surgery+radiotherapy		1	6

## Sheet: Sup Table 2
Supplemental Table 2. VSCC cohort analysed by multispectral immunofluorescence myeloid cell analysis and Nanostring transcriptomic analysis.
	Vectra myeloid panel (104)	Nanostring IO360 (44)	Nanostring PanCancer (34)
HPV-p53mut VSCC	31	17	10
HPV-p53wt VSCC	21	10	9
HPV+ VSCC	25	11	9
Healthy HPV- vulva	27	6	6

## Sheet: Sup Table 3
Supplemental Table 3. Multispectral immunofluorescence myeloid cell panel design.
Marker	Primary antibody clone and producer	Species and isotype	Dilution	Detection method
HLA-DR	TAL1B5 - Abcam	mouse IgG1	1_50	Directly labelled with Alexa 488
CD11c	EP1347Y - Abcam	rabbit IgG	1_100	Directly labelled with Alexa 546
CD68	D4B9C XP - CST	rabbit IgG	1_50	Directly labelled with Alexa 594
CD14	D7A2T - CST	rabbit IgG	1_25	Indirect with CF Donkey-a-Rabbit IgG 633
CD33	PWS44 - Novocastra	mouse IgG2b	1_25	Indirect with Alexa Goat-a-Mouse IgG2b 647
CD163	10D6 - Invitrogen	mouse IgG1	1_10	Indirect with CF Goat-a-Mouse IgG1 680
DAPI	-	-	1_500	Fluorescent probe

## Sheet: Sup Table 4
Supplemental Table 4. Myeloid cell phenotype counts in VSCC per stage
	VSCC total				Early stage VSCC				Late stage VSCC				p-value
Full phenotype	Median	Min	Max		Median	Min	Max		Median	Min	Max		Early vs late stage VSCC	Short phenotype	Cell type name
Epithelium CD68-CD163-HLADR-CD11c-CD14-CD33+	6.15933	0	183.606		6.04546	0	183.606		12.4422	0	116.689		0.4335	Epithelium CD33+rest-	Immature myeloid cell
Epithelium CD68-CD163-HLADR-CD11c-CD14+CD33-	27.6644	0	587.97		32.0031	0	587.97		13.9985	0	401.281		0.058	Epithelium CD14+rest-	Monocyte
Epithelium CD68-CD163-HLADR+CD11c-CD14-CD33-	4.66064	0	659.034		4.75803	0	659.034		2.67582	0	205.797		0.6117	Epithelium HLADR+rest-	HLADR+ cell
Epithelium CD68-CD163-HLADR+CD11c+CD14-CD33-	10.5636	0	1289.44		9.86872	0	1289.44		22.6757	0.314778	217.457		0.2845	Epithelium HLADR+CD11c+rest-	Dendritic cell
Epithelium CD68+CD163-HLADR-CD11c-CD14-CD33-	7.82687	0	846.63		7.82687	0	846.63		6.8791	0	152.245		0.9529	Epithelium CD68+rest-	Macrophage
Epithelium CD68+CD163-HLADR+CD11c+CD14-CD33-	0	0	285.618		0	0	285.618		1.39071	0	12.6214		0.6519	Epithelium CD68+HLADR+CD11c+rest-	M1-like macrophage
Epithelium CD68+CD163+HLADR-CD11c-CD14-CD33-	1.35149	0	224.673		1.16747	0	224.673		6.29555	0	102.549		0.1387	Epithelium CD68+CD163+rest-	M2-like macrophage
Stroma CD68-CD163-HLADR-CD11c-CD14-CD33+	42.2989	0	620.084		41.724	0	620.084		90.1809	0.223265	300.441		0.1477	Stroma CD33+rest-	Immature myeloid cell
Stroma CD68-CD163-HLADR-CD11c-CD14+CD33-	173.138	0	1653.71		190.144	0	1653.71		8.46153	0	1013.98		0.0212	Stroma CD14+rest-	Monocyte
Stroma CD68-CD163-HLADR+CD11c-CD14-CD33-	79.5946	0	1093.08		109.253	1.15258	1093.08		45.0608	0	113.284		0.0029	Stroma HLADR+rest-	HLADR+ cell
Stroma CD68-CD163-HLADR+CD11c-CD14+CD33-	5.29447	0	130.076		6.26362	0	130.076		0.245885	0	1.21817		<0.0001	Stroma HLADR+CD14+rest-	Monocyte
Stroma CD68-CD163-HLADR+CD11c+CD14-CD33-	75.946	0	980.415		104.985	0	980.415		14.9016	1.21817	84.5928		0.0025	Stroma HLADR+CD11c+rest-	Dendritic cell
Stroma CD68-CD163-HLADR+CD11c+CD14-CD33+	5.19726	0	369.368		5.19726	0	369.368		5.03363	0	65.7105		0.9502	Stroma HLADR+CD11c+CD33+rest-	Immature dendritic cell
Stroma CD68-CD163-HLADR+CD11c+CD14+CD33-	14.0429	0	337.174		18.448	0	337.174		0.110472	0	26.4352		0.0003	Stroma HLADR+CD11c+CD14+rest-	Dendritic cell
Stroma CD68+CD163-HLADR-CD11c-CD14-CD33-	41.9164	0	1390		48.1956	0	1390		30.0715	2.69848	91.0484		0.3061	Stroma CD68+rest-	Macrophage
Stroma CD68+CD163-HLADR-CD11c-CD14+CD33-	3.63284	0	144.256		5.21142	0	144.256		0.110472	0	23.7543		0.0033	Stroma CD68+CD14+rest-	Inflammatory macrophage
Stroma CD68+CD163-HLADR+CD11c-CD14-CD33-	1.6755	0	203.819		1.6755	0	203.819		1.74022	0	43.8465		0.7848	Stroma CD68+HLADR+rest-	M1-like macrophage
Stroma CD68+CD163-HLADR+CD11c+CD14-CD33-	8.13226	0	494.83		13.125	0	494.83		1.35967	0	7.58309		0.0083	Stroma CD68+HLADR+CD11c+rest-	M1-like macrophage
Stroma CD68+CD163-HLADR+CD11c+CD14+CD33-	1.88823	0	241.363		4.626	0	241.363		0	0	1.89577		0.0004	Stroma CD68+HLADR+CD11c+CD14+rest-	M1-like macrophage
Stroma CD68+CD163+HLADR-CD11c-CD14-CD33-	42.5689	0	1171.33		37.3823	0	1171.33		46.3544	0	257.843		0.7423	Stroma CD68+CD163+rest-	M2-like macrophage
Stroma CD68+CD163+HLADR-CD11c-CD14+CD33-	20.4873	0	580.575		24.4869	0	580.575		2.55252	0	174.411		0.0014	Stroma CD68+CD163+CD14+rest-	M2-like macrophage
Stroma CD68+CD163+HLADR+CD11c-CD14+CD33-	2.09459	0	155.49		3.12685	0	155.49		0.135412	0	1.21817		<0.0001	Stroma CD68+CD163+HLADR+CD14+rest-	M2-like macrophage
Stroma CD68+CD163+HLADR+CD11c+CD14+CD33-	2.28197	0	86.6673		4.57312	0	86.6673		0	0	10.2913		0.0001	Stroma CD68+CD163+HLADR+CD11c+CD14+CD33-	M2-like macrophage

## Sheet: Sup Table 5
Supplemental Table 5. Lymphoid and myeloid cell counts per VSCC molecular subgroup
A. Myeloid cell counts
	HPV-p53mut VSCC				HPV-p53wt VSCC				HPV+ VSCC				Healthy vulva				p-value
	Median	Min	Max		Median	Min	Max		Median	Min	Max		Median	Min	Max		HPV-p53mut vs HPV-p53wt VSCC	HPV-p53mut vs HPV+ VSCC	HPV-p53wt vs HPV+ VSCC	HPV-p53mut VSCC vs healthy vulva	HPV-p53wt VSCC vs healthy vulva	HPV+ VSCC vs healthy vulva	Short phenotype	Cell type name
Epithelium CD68-CD163-HLADR-CD11c-CD14-CD33+	8.08352	0	142.631		3.54531	0	183.606		9.01537	0	139.519		21.0081	4.97395	136.884		0.0926	0.9251	0.1275	0.0455	0.0029	0.0702	Epithelium CD33+rest-	Immature myeloid cell
Epithelium CD68-CD163-HLADR-CD11c-CD14+CD33-	22.6669	0	401.281		9.59482	0	587.97		54.6074	0	428.187		28.6961	4.97395	178.72		0.0831	0.0077	<0.0001	0.5198	0.053	0.0828	Epithelium CD14+rest-	Monocyte
Epithelium CD68-CD163-HLADR+CD11c-CD14-CD33-	3.30126	0	339.906		6.1591	0	174.259		5.78461	0	659.034		10.0924	4.7755	17.7144		0.8236	0.21	0.5543	0.132	0.0715	0.3172	Epithelium HLADR+rest-	HLADR+ cell
Epithelium CD68-CD163-HLADR+CD11c+CD14-CD33-	19.3198	0	1289.44		0.738063	0	306.064		18.7242	0.978197	815.475		27.7639	0	123.278		0.0009	0.534	<0.0001	0.923	0.0129	0.5529	Epithelium HLADR+CD11c+rest-	Dendritic cell
Epithelium CD68+CD163-HLADR-CD11c-CD14-CD33-	2.75228	0	267.333		2.60164	0	846.63		42.1071	1.20068	343.108		0.974945	0	22.4634		0.7981	<0.0001	0.0018	0.2975	0.5367	<0.0001	Epithelium CD68+rest-	Macrophage
Epithelium CD68+CD163-HLADR+CD11c+CD14-CD33-	0.572178	0	285.618		0	0	3.69132		7.62839	0	260.929		0.47755	0	21.7083		0.0049	0.1426	0.0003	0.9372	0.0337	0.2429	Epithelium CD68+HLADR+CD11c+rest-	M1-like macrophage
Epithelium CD68+CD163+HLADR-CD11c-CD14-CD33-	2.00262	0	102.549		5.87984	0	224.673		0	0	73.0119		5.84838	0	50.7694		0.1549	0.1049	0.0145	0.5392	0.6981	0.1371	Epithelium CD68+CD163+rest-	M2-like macrophage
Stroma CD68-CD163-HLADR-CD11c-CD14-CD33+	58.4343	3.45773	364.292		32.6793	0	562.041		41.724	0.223265	620.084		76.6469	16.7347	297.471		0.0702	0.2441	0.5551	0.4817	0.0277	0.1049	Stroma CD33+rest-	Immature myeloid cell
Stroma CD68-CD163-HLADR-CD11c-CD14+CD33-	87.4717	0	1411.62		133.819	1.03496	747.336		324.879	0	1653.71		164.191	56.4564	488.166		0.9558	0.0056	0.002	0.2114	0.2499	0.0897	Stroma CD14+rest-	Monocyte
Stroma CD68-CD163-HLADR+CD11c-CD14-CD33-	39.1256	1.15258	186.939		216.496	0	1093.08		114.712	24.2891	303.582		50.6478	21.8839	120.499		<0.0001	<0.0001	0.0063	0.2468	<0.0001	0.0058	Stroma HLADR+rest-	HLADR+ cell
Stroma CD68-CD163-HLADR+CD11c-CD14+CD33-	0.882341	0	34.5366		9.24966	0	97.5108		7.01056	0	130.076		6.94973	0	45.7066		0.0004	<0.0001	0.7432	0.0046	0.7871	0.7938	Stroma HLADR+CD14+rest-	Monocyte
Stroma CD68-CD163-HLADR+CD11c+CD14-CD33-	65.5243	0	886.835		52.4743	0	653.512		161.705	16.9681	980.415		95.687	6.87003	343.706		0.7219	0.0027	0.0018	0.2445	0.1568	0.2115	Stroma HLADR+CD11c+rest-	Dendritic cell
Stroma CD68-CD163-HLADR+CD11c+CD14-CD33+	4.89964	0	121.736		0.970716	0	18.4688		7.55735	0	369.368		9.9853	2.86251	151.174		0.0472	0.2074	0.0012	0.1894	0.0018	0.7329	Stroma HLADR+CD11c+CD33+rest-	Immature dendritic cell
Stroma CD68-CD163-HLADR+CD11c+CD14+CD33-	12.7094	0	220.925		6.00778	0	48.9247		80.5248	0	337.174		19.8024	2.29001	62.4477		0.1812	0.0009	<0.0001	0.3703	0.0235	0.0828	Stroma HLADR+CD11c+CD14+rest-	Dendritic cell
Stroma CD68+CD163-HLADR-CD11c-CD14-CD33-	15.7519	0	202.439		37.0729	0.580876	525.335		324.086	19.3356	1390		6.90632	0.940939	14.6297		0.0898	<0.0001	<0.0001	0.0864	0.0019	<0.0001	Stroma CD68+rest-	Macrophage
Stroma CD68+CD163-HLADR-CD11c-CD14+CD33-	0.954237	0	81.4042		3.16199	0	27.9472		27.2297	0	144.256		11.5045	0.940939	67.41		0.0346	<0.0001	<0.0001	0.0034	0.072	0.0884	Stroma CD68+CD14+rest-	Inflammatory macrophage
Stroma CD68+CD163-HLADR+CD11c-CD14-CD33-	0	0	43.8465		2.82554	0	203.819		7.55735	0.528152	59.0658		0	0	12.5307		<0.0001	<0.0001	0.211	0.9595	0.0013	<0.0001	Stroma CD68+HLADR+rest-	M1-like macrophage
Stroma CD68+CD163-HLADR+CD11c+CD14-CD33-	1.44545	0	186.186		8.13226	0	111.527		75.3602	1.56285	494.83		9.69146	0	76.4371		0.5161	<0.0001	0.0001	0.2252	0.5721	0.0058	Stroma CD68+HLADR+CD11c+rest-	M1-like macrophage
Stroma CD68+CD163-HLADR+CD11c+CD14+CD33-	0.522046	0	54.82		0.632398	0	28.8186		28.4688	0	241.363		8.65385	0.940939	55.5937		0.526	<0.0001	<0.0001	0.0002	0.0044	0.0884	Stroma CD68+HLADR+CD11c+CD14+rest-	M1-like macrophage
Stroma CD68+CD163+HLADR-CD11c-CD14-CD33-	42.7934	0	334.886		133.819	0	1171.33		10.9868	0	304.464		49.1248	10.1368	131.261		0.0019	0.0437	0.0002	0.4631	0.0311	0.0225	Stroma CD68+CD163+rest-	M2-like macrophage
Stroma CD68+CD163+HLADR-CD11c-CD14+CD33-	7.66055	0	220.376		84.425	0	580.575		18.684	0	218.985		110.33	60.5464	213.939		0.0002	0.1671	0.0005	<0.0001	0.2678	<0.0001	Stroma CD68+CD163+CD14+rest-	M2-like macrophage
Stroma CD68+CD163+HLADR+CD11c-CD14+CD33-	0.522046	0	55.3682		21.3558	0	155.49		2.18168	0	38.6712		5.40747	0	10.0911		<0.0001	0.0012	0.0008	0.0027	0.0135	0.4826	Stroma CD68+CD163+HLADR+CD14+rest-	M2-like macrophage
Stroma CD68+CD163+HLADR+CD11c+CD14+CD33-	0.963633	0	31.2144		2.46593	0	36.896		11.9372	0	86.6673		15.6641	0	68.5402		0.1179	0.0021	0.158	0.0027	0.0438	0.4821	Stroma CD68+CD163+HLADR+CD11c+CD14+CD33-	M2-like macrophage
B. Lymphoid cell counts
	HPV-p53mut VSCC				HPV-p53wt VSCC				HPV+ VSCC				Healthy vulva				p-value
	Median	Min	Max		Median	Min	Max		Median	Min	Max		Median	Min	Max		HPV-p53mut vs HPV-p53wt VSCC	HPV-p53mut vs HPV+ VSCC	HPV-p53wt vs HPV+ VSCC	HPV-p53mut VSCC vs healthy vulva	HPV-p53wt VSCC vs healthy vulva	HPV+ VSCC vs healthy vulva
Epithelium CD3+CD8-FOXP3-	40.07	4.64	92.02		40.38	18.29	100		43.13	12.27	90.12		38.27	0	215.12		0.3543	0.6035	0.6307	0.8254	0.8487	0.9094
Epithelium CD3+PD1+	43.45	0	390.36		32.05	0	122.92		42.84	7.29	162.33		8.09	0	43.85		0.0926	0.9251	0.1275	0.0455	0.0029	0.0702
Epithelium CD3+CD8+FOXP3-	22.02	0	74.66		22.32	0	74.99		35.71	9.88	79.45		6	0	26.86		0.8236	0.21	0.5543	0.132	0.0715	0.3172
Epithelium CD3+CD8-FOXP3+	25.18	0	83.48		30.14	0	54.64		14.37	0	56.5		0.43	0	17.9		0.0009	0.534	<0.0001	0.923	0.0129	0.5529
Stroma CD3+CD8-FOXP3-	49.66	11.05	94.95		40.67	27.35	100		44.89	19.16	284.75		88.97	6.46	482.3		0.9705	0.3698	0.4439	0.0704	0.101	0.0786
Stroma CD3+PD1+	21.47	0	100.59		24.62	0	61.95		26.53	1.61	367.48		10.66	0	180.15		0.5507	0.2294	0.6153	0.1123	0.1941	0.0246
Stroma CD3+CD8+FOXP3-	21.78	1.93	58.02		24.85	0	61.5		38.51	6.82	74.1		17.91	2.58	181.7		0.7254	0.0061	0.0181	0.8771	0.5399	0.2566
Stroma CD3+CD8-FOXP3+	23.55	1.37	67.17		18.71	0	54.13		15.88	0	43.28		2.91	0	42.2		0.7638	0.1959	0.0636	<0.0001	<0.0001	0.0004

## Sheet: Sup Table 6
Supplemental Table 6. DEG list epithelium CD14+rest- low versus high
Gene	Full name	Panel	Upregulated in	Fold change	Log fold change	p-value	p-adjusted
WNT16	wingless-type MMTV integration site family, member 16	PanCancer	epithelium_low	5.02158	2.32814	0.002986	0.187512
RXRG	retinoid X receptor, gamma	PanCancer	epithelium_low	4.74662	2.2469	0.000282	0.086675
PRLR	prolactin receptor	IO360	epithelium_low	3.53672	1.82241	0.000808	0.114686
PLA2G2A	phospholipase A2, group IIA (platelets, synovial fluid)	IO360	epithelium_low	3.31905	1.73077	0.007248	0.231926
EYA1	EYA transcriptional coactivator and phosphatase 1	PanCancer	epithelium_low	3.11424	1.63888	0.005493	0.187512
NTRK2	neurotrophic tyrosine kinase, receptor, type 2	PanCancer	epithelium_low	2.977	1.57386	0.003532	0.187512
PNOC	prepronociceptin	IO360	epithelium_low	2.95625	1.56377	0.007053	0.231926
MAGEB2	melanoma antigen family B2	IO360	epithelium_low	2.91578	1.54388	0.001649	0.117099
SFRP4	secreted frizzled-related protein 4	IO360	epithelium_low	2.8868	1.52947	0.021551	0.32077
C7	complement component 7	IO360	epithelium_low	2.86066	1.51635	0.001577	0.117099
CCL19	chemokine (C-C motif) ligand 19	IO360	epithelium_low	2.85765	1.51483	0.00423	0.200228
MYB	v-myb avian myeloblastosis viral oncogene homolog	PanCancer	epithelium_low	2.68555	1.42522	0.035954	0.275286
DKK1	dickkopf WNT signaling pathway inhibitor 1	IO360	epithelium_low	2.68522	1.42504	0.013088	0.309756
TSPAN7	tetraspanin 7	PanCancer	epithelium_low	2.56534	1.35915	0.001339	0.168602
GNG7	guanine nucleotide binding protein (G protein), gamma 7	PanCancer	epithelium_low	2.56506	1.35899	0.001863	0.168602
CACNA2D3	calcium channel, voltage-dependent, alpha 2/delta subunit 3	PanCancer	epithelium_low	2.46077	1.29911	0.030215	0.25632
WNT3	wingless-type MMTV integration site family, member 3	PanCancer	epithelium_low	2.41955	1.27474	0.00909	0.187512
RELN	reelin	IO360	epithelium_low	2.36089	1.23933	0.00655	0.231926
HOXA11	homeobox A11	PanCancer	epithelium_low	2.34891	1.23199	0.001922	0.168602
LIFR	leukemia inhibitory factor receptor alpha	PanCancer	epithelium_low	2.33202	1.22158	0.000196	0.086675
MAPK10	mitogen-activated protein kinase 10	PanCancer	epithelium_low	2.32805	1.21912	0.01757	0.196143
CD70	CD70 molecule	IO360	epithelium_low	2.32487	1.21715	0.008576	0.246126
CX3CR1	chemokine (C-X3-C motif) receptor 1	IO360	epithelium_low	2.27442	1.1855	0.001393	0.117099
FGF13	fibroblast growth factor 13	IO360	epithelium_low	2.26704	1.18081	0.00936	0.246126
CD19	CD19 molecule	IO360	epithelium_low	2.2274	1.15536	0.033519	0.397624
CCL14	chemokine (C-C motif) ligand 14	IO360	epithelium_low	2.1925	1.13258	0.006223	0.231926
SOX10	SRY (sex determining region Y)-box 10	IO360	epithelium_low	2.13245	1.09251	0.037547	0.410131
GPC4	glypican 4	IO360	epithelium_low	2.09836	1.06926	0.009957	0.25248
ESR1	estrogen receptor 1	IO360	epithelium_low	2.08012	1.05667	0.049051	0.447525
CLEC4E	C-type lectin domain family 4, member E	IO360	epithelium_low	2.06521	1.04629	0.039517	0.410661
IL34	interleukin 34	IO360	epithelium_low	2.05396	1.03841	0.001227	0.117099
AR	androgen receptor	PanCancer	epithelium_low	2.05294	1.03769	0.022308	0.225853
BMP6	bone morphogenetic protein 6	PanCancer	epithelium_low	2.03489	1.02495	0.008948	0.187512
IGF1	insulin-like growth factor 1 (somatomedin C)	PanCancer	epithelium_low	1.98393	0.988358	0.028215	0.254764
TNFSF8	tumor necrosis factor (ligand) superfamily, member 8	IO360	epithelium_low	1.97829	0.984252	0.004608	0.204497
SPIB	Spi-B transcription factor (Spi-1/PU.1 related)	IO360	epithelium_low	1.96382	0.973666	0.043945	0.426813
RASGRP2	RAS guanyl releasing protein 2 (calcium and DAG-regulated)	PanCancer	epithelium_low	1.94941	0.963035	0.0117	0.195634
KIT	v-kit Hardy-Zuckerman 4 feline sarcoma viral oncogene homolog	IO360	epithelium_low	1.94787	0.9619	0.009347	0.246126
DTX1	deltex 1, E3 ubiquitin ligase	PanCancer	epithelium_low	1.94582	0.960377	0.017233	0.196143
GATA3	GATA binding protein 3	PanCancer	epithelium_low	1.94306	0.958328	0.024358	0.23009
NLRP3	NLR family, pyrin domain containing 3	IO360	epithelium_low	1.94305	0.95832	0.022571	0.326021
PDGFD	platelet derived growth factor D	PanCancer	epithelium_low	1.94122	0.956967	0.012457	0.196126
CD45RA		IO360	epithelium_low	1.93371	0.951371	0.039196	0.410661
LILRA1	leukocyte immunoglobulin-like receptor, subfamily A (with TM domain), member 1	IO360	epithelium_low	1.93152	0.94974	0.000355	0.094293
TLR9	toll-like receptor 9	IO360	epithelium_low	1.9281	0.947177	0.020351	0.32077
GLI1	GLI family zinc finger 1	IO360	epithelium_low	1.91837	0.939879	0.007513	0.231926
WNT2B	wingless-type MMTV integration site family, member 2B	IO360	epithelium_low	1.90456	0.929457	0.035289	0.40411
PGPEP1	pyroglutamyl-peptidase I	IO360	epithelium_low	1.86752	0.90112	0.000398	0.094293
PBX1	pre-B-cell leukemia homeobox 1	PanCancer	epithelium_low	1.86136	0.896356	0.008956	0.187512
CD27	CD27 molecule	IO360	epithelium_low	1.85276	0.889677	0.027904	0.360444
TNFRSF10C	tumor necrosis factor receptor superfamily, member 10c, decoy without an intracellular domain	IO360	epithelium_low	1.81427	0.859392	0.021437	0.32077
BCL2	B-cell CLL/lymphoma 2	IO360	epithelium_low	1.7926	0.84205	0.017753	0.32077
BMP7	bone morphogenetic protein 7	PanCancer	epithelium_low	1.7804	0.832204	0.029409	0.25632
FGFR1	fibroblast growth factor receptor 1	IO360	epithelium_low	1.7776	0.829932	0.001207	0.117099
ITGA8	integrin, alpha 8	PanCancer	epithelium_low	1.7633	0.818275	0.008345	0.187512
HLA-DOB	major histocompatibility complex, class II, DO beta	IO360	epithelium_low	1.76238	0.817529	0.032085	0.392761
DUSP8	dual specificity phosphatase 8	PanCancer	epithelium_low	1.73225	0.792647	0.001471	0.168602
PTCH1	patched 1	PanCancer	epithelium_low	1.71463	0.777899	0.005152	0.187512
PLCE1	phospholipase C, epsilon 1	PanCancer	epithelium_low	1.70623	0.770814	0.014797	0.196143
TWIST1	twist family bHLH transcription factor 1	IO360	epithelium_low	1.69899	0.764677	0.014475	0.32077
IL11RA	interleukin 11 receptor, alpha	IO360	epithelium_low	1.67842	0.747103	9.74e-05	0.069174
CXCR2	chemokine (C-X-C motif) receptor 2	IO360	epithelium_low	1.6553	0.727095	0.043767	0.426813
BMP4	bone morphogenetic protein 4	PanCancer	epithelium_low	1.65359	0.725604	0.015807	0.196143
FZD8	frizzled class receptor 8	IO360	epithelium_low	1.64641	0.719323	0.004969	0.207544
INHBB	inhibin, beta B	PanCancer	epithelium_low	1.62932	0.704271	0.041457	0.291147
ANGPT1	angiopoietin 1	IO360	epithelium_low	1.59881	0.676996	0.021686	0.32077
GMIP	GEM interacting protein	IO360	epithelium_low	1.59689	0.675266	0.003052	0.180592
TNFRSF18	tumor necrosis factor receptor superfamily, member 18	IO360	epithelium_low	1.59218	0.671002	0.043784	0.426813
CACNA2D1	calcium channel, voltage-dependent, alpha 2/delta subunit 1	PanCancer	epithelium_low	1.58235	0.662067	0.043329	0.291147
TLR7	toll-like receptor 7	IO360	epithelium_low	1.55965	0.641225	0.021642	0.32077
SOX17	SRY (sex determining region Y)-box 17	PanCancer	epithelium_low	1.54548	0.628055	0.037764	0.275286
TLR5	toll-like receptor 5	IO360	epithelium_low	1.53542	0.618629	0.00665	0.231926
ITGAM	integrin, alpha M (complement component 3 receptor 3 subunit)	IO360	epithelium_low	1.53516	0.618388	0.028609	0.360444
FCGR2B	Fc fragment of IgG, low affinity IIb, receptor (CD32)	IO360	epithelium_low	1.52322	0.607128	0.041387	0.41978
DTX4	deltex 4, E3 ubiquitin ligase	IO360	epithelium_low	1.5161	0.600369	0.002935	0.180592
LTBP1	latent transforming growth factor beta binding protein 1	PanCancer	epithelium_high	-1.5031	-0.587941	0.044903	0.293304
CBLC	Cbl proto-oncogene C, E3 ubiquitin protein ligase	PanCancer	epithelium_high	-1.54841	-0.630788	0.010018	0.187512
THBS1	thrombospondin 1	IO360	epithelium_high	-1.64234	-0.715756	0.027971	0.360444
ITGA3	integrin, alpha 3 (antigen CD49C, alpha 3 subunit of VLA-3 receptor)	PanCancer	epithelium_high	-1.67056	-0.74033	0.010078	0.187512
DLL1	delta-like 1 (Drosophila)	PanCancer	epithelium_high	-1.67788	-0.746641	0.003482	0.187512
HMGA2	high mobility group AT-hook 2	PanCancer	epithelium_high	-1.71497	-0.778185	0.040439	0.288715
HEY1	hes-related family bHLH transcription factor with YRPW motif 1	IO360	epithelium_high	-1.84831	-0.88621	0.019721	0.32077
IL1B	interleukin 1, beta	PanCancer	epithelium_high	-1.88886	-0.917519	0.011787	0.195634
IL1R2	interleukin 1 receptor, type II	IO360	epithelium_high	-1.91402	-0.936605	0.009227	0.246126
CCL20	chemokine (C-C motif) ligand 20	IO360	epithelium_high	-1.93099	-0.94934	0.028937	0.360444
CDKN2A	cyclin-dependent kinase inhibitor 2A	IO360	epithelium_high	-2.00863	-1.00621	0.044485	0.426813
EGFR	epidermal growth factor receptor	IO360	epithelium_high	-2.05695	-1.04051	0.022959	0.326021
LAMA3	laminin, alpha 3	PanCancer	epithelium_high	-2.12408	-1.08684	0.017454	0.196143
CXCL8	chemokine (C-X-C motif) ligand 8	PanCancer	epithelium_high	-2.24165	-1.16456	0.013784	0.196143
ATF3	activating transcription factor 3	IO360	epithelium_high	-2.25702	-1.17442	0.000754	0.114686
IL1A	interleukin 1, alpha	PanCancer	epithelium_high	-2.36712	-1.24313	0.013596	0.196143
SPP1	secreted phosphoprotein 1	PanCancer	epithelium_high	-2.42351	-1.2771	0.036716	0.275286
FST	follistatin	PanCancer	epithelium_high	-2.54741	-1.34903	0.006988	0.187512
PLAT	plasminogen activator, tissue	PanCancer	epithelium_high	-2.79442	-1.48255	0.002283	0.175205
MMP3	matrix metallopeptidase 3	PanCancer	epithelium_high	-2.97995	-1.57529	0.015173	0.196143
IL19	interleukin 19	PanCancer	epithelium_high	-3.05106	-1.60931	0.011831	0.195634
COL11A1	collagen, type XI, alpha 1	PanCancer	epithelium_high	-3.07056	-1.6185	0.006294	0.187512

## Sheet: Sup Table 7
Supplemental Table 7. DEG list stroma CD11c+CD14+HLADR+ DC low versus high
Gene	Full name	Panel	Upregulated in	Fold change	Log fold change	p-value	p-adjusted
MMP7	matrix metallopeptidase 7	IO360	stroma_low	3.57759	1.83899	0.006168	0.600719
PLA2G2A	phospholipase A2, group IIA (platelets, synovial fluid)	PanCancer	stroma_low	3.34884	1.74366	0.02539	0.358192
WNT16	wingless-type MMTV integration site family, member 16	PanCancer	stroma_low	3.14858	1.6547	0.040496	0.408286
NTRK2	neurotrophic tyrosine kinase, receptor, type 2	PanCancer	stroma_low	2.76701	1.46833	0.00779	0.301901
THBS4	thrombospondin 4	PanCancer	stroma_low	2.60774	1.3828	0.043355	0.415933
CD19	CD19 molecule	IO360	stroma_low	2.51996	1.3334	0.013796	0.600719
MAPK10	mitogen-activated protein kinase 10	PanCancer	stroma_low	2.49267	1.31769	0.011159	0.301901
SPP1	secreted phosphoprotein 1	IO360	stroma_low	2.48485	1.31316	0.032011	0.6933
VTCN1	V-set domain containing T cell activation inhibitor 1	IO360	stroma_low	2.46969	1.30433	0.012562	0.600719
TSPAN7	tetraspanin 7	PanCancer	stroma_low	2.45649	1.2966	0.002776	0.298128
KIAA0125	KIAA0125	IO360	stroma_low	2.22003	1.15058	0.042317	0.710285
PPP2R2B	protein phosphatase 2, regulatory subunit B, beta	PanCancer	stroma_low	2.13149	1.09186	0.037946	0.408286
SPIB	Spi-B transcription factor (Spi-1/PU.1 related)	IO360	stroma_low	2.12818	1.08962	0.023691	0.672819
BMP6	bone morphogenetic protein 6	PanCancer	stroma_low	2.03799	1.02715	0.010117	0.301901
GNG7	guanine nucleotide binding protein (G protein), gamma 7	PanCancer	stroma_low	2.02677	1.01918	0.025321	0.358192
RASGRP2	RAS guanyl releasing protein 2 (calcium and DAG-regulated)	PanCancer	stroma_low	1.92994	0.948555	0.014962	0.316773
HEY1	hes-related family bHLH transcription factor with YRPW motif 1	IO360	stroma_low	1.92359	0.943805	0.012766	0.600719
CD45RA		IO360	stroma_low	1.91453	0.936987	0.042347	0.710285
COL4A4	collagen, type IV, alpha 4	PanCancer	stroma_low	1.89996	0.925967	0.041919	0.408548
CD3E	CD3e molecule, epsilon (CD3-TCR complex)	IO360	stroma_low	1.89295	0.920637	0.020958	0.646967
ITGA8	integrin, alpha 8	PanCancer	stroma_low	1.81354	0.858811	0.00627	0.301901
XCL1/2		IO360	stroma_low	1.80668	0.853343	0.034999	0.6933
CD27	CD27 molecule	IO360	stroma_low	1.79559	0.844459	0.037232	0.702875
CCND1	cyclin D1	PanCancer	stroma_low	1.78016	0.832007	0.048953	0.429809
CX3CR1	chemokine (C-X3-C motif) receptor 1	IO360	stroma_low	1.76914	0.823046	0.030131	0.6933
ACVR1C	activin A receptor, type IC	IO360	stroma_low	1.74801	0.80571	0.009069	0.600719
HLA-DOB	major histocompatibility complex, class II, DO beta	IO360	stroma_low	1.72889	0.789844	0.038609	0.702875
CD2	CD2 molecule	IO360	stroma_low	1.69351	0.760015	0.032307	0.6933
GPR160	G protein-coupled receptor 160	IO360	stroma_low	1.683	0.751031	0.007286	0.600719
PLCG2	phospholipase C, gamma 2 (phosphatidylinositol-specific)	PanCancer	stroma_low	1.66029	0.731432	0.021809	0.347309
IL11	interleukin 11	IO360	stroma_low	1.6441	0.717302	0.043017	0.710285
MFNG	MFNG O-fucosylpeptide 3-beta-N-acetylglucosaminyltransferase	PanCancer	stroma_low	1.62676	0.702003	0.010627	0.301901
ANGPT1	angiopoietin 1	PanCancer	stroma_low	1.62663	0.701889	0.026252	0.358192
CSF1R	colony stimulating factor 1 receptor	PanCancer	stroma_low	1.61971	0.695736	0.041228	0.408286
FZD8	frizzled class receptor 8	IO360	stroma_low	1.58569	0.665115	0.009855	0.600719
ATM	ATM serine/threonine kinase	PanCancer	stroma_low	1.58538	0.664832	0.00877	0.301901
FUT8	fucosyltransferase 8 (alpha (1,6) fucosyltransferase)	PanCancer	stroma_low	1.55277	0.634845	0.040619	0.408286
EPHA2	EPH receptor A2	PanCancer	stroma_high	-1.50484	-0.589607	0.028638	0.374125
WEE1	WEE1 G2 checkpoint kinase	PanCancer	stroma_high	-1.53782	-0.620886	0.020026	0.347309
CBLC	Cbl proto-oncogene C, E3 ubiquitin protein ligase	PanCancer	stroma_high	-1.53998	-0.622911	0.013276	0.301901
POLD1	polymerase (DNA directed), delta 1, catalytic subunit	PanCancer	stroma_high	-1.55377	-0.635769	0.000623	0.293842
MGMT	O-6-methylguanine-DNA methyltransferase	PanCancer	stroma_high	-1.57061	-0.651326	0.00468	0.301901
POLE2	polymerase (DNA directed), epsilon 2, accessory subunit	PanCancer	stroma_high	-1.62282	-0.698502	0.007173	0.301901
S100A9	S100 calcium binding protein A9	IO360	stroma_high	-1.67235	-0.741878	0.048933	0.731821
RORC	RAR-related orphan receptor C	IO360	stroma_high	-1.73198	-0.792424	0.027904	0.6933
GNG4	guanine nucleotide binding protein (G protein), gamma 4	IO360	stroma_high	-1.73616	-0.795897	0.031855	0.6933
STMN1	stathmin 1	PanCancer	stroma_high	-1.73656	-0.796236	0.022402	0.347309
CDC25C	cell division cycle 25C	PanCancer	stroma_high	-1.76092	-0.816328	0.00305	0.298128
CCNE2	cyclin E2	PanCancer	stroma_high	-1.85641	-0.892515	0.003884	0.298128
KIT	v-kit Hardy-Zuckerman 4 feline sarcoma viral oncogene homolog	IO360	stroma_high	-1.89242	-0.920229	0.013107	0.600719
E2F1	E2F transcription factor 1	PanCancer	stroma_high	-1.912	-0.935084	0.002847	0.298128
CDKN1C	cyclin-dependent kinase inhibitor 1C (p57, Kip2)	IO360	stroma_high	-1.95001	-0.963484	0.003156	0.600719
CDKN2A	cyclin-dependent kinase inhibitor 2A	IO360	stroma_high	-1.9848	-0.988995	0.048343	0.731821
CD70	CD70 molecule	IO360	stroma_high	-1.98893	-0.991991	0.033433	0.6933
PLAT	plasminogen activator, tissue	PanCancer	stroma_high	-2.40789	-1.26777	0.011893	0.301901
EGFR	epidermal growth factor receptor	IO360	stroma_high	-2.41922	-1.27454	0.004965	0.600719
GPC4	glypican 4	PanCancer	stroma_high	-2.47737	-1.30881	0.021889	0.347309
IL23A	interleukin 23, alpha subunit p19	PanCancer	stroma_high	-2.6175	-1.38819	0.008496	0.301901
IL19	interleukin 19	PanCancer	stroma_high	-2.61777	-1.38834	0.035111	0.401402
CNTFR	ciliary neurotrophic factor receptor	PanCancer	stroma_high	-2.73642	-1.45229	0.033622	0.401402
PRLR	prolactin receptor	IO360	stroma_high	-2.76995	-1.46986	0.007426	0.600719
MYB	v-myb avian myeloblastosis viral oncogene homolog	PanCancer	stroma_high	-3.02551	-1.59718	0.02188	0.347309
